# Supplementary material for: The impact of in utero exposure to cancer treatments on foetal reproductive development and future fertility: a systematic review
Source: Hum Reprod Open. 2025 Jul 23;2025(3):hoaf046. doi: 10.1093/hropen/hoaf046 (PMC12366489; doi:10.1093/hropen/hoaf046)
Supplement: hoaf046_Supplementary_Data [file hoaf046_supplementary_data.zip]

Archive with 2 entries (2 files):
- hoaf046 Supplementary Tables.docx
- Supplementary File S1.docx
